# Supplementary material for: Human Carboxylesterase 2 Reverses Obesity-Induced Diacylglycerol Accumulation and Glucose Intolerance
Source: Cell Rep. 2017 Jan 17;18(3):636–46. doi: 10.1016/j.celrep.2016.12.070 (PMC5276805; doi:10.1016/j.celrep.2016.12.070)
Supplement: Data S1 [file mmc2.xlsx]

## Sheet: Sheet1
Sample	C16:0 acyl carnitine	C18:0 acyl carnitine	C16:0 Ceramide	C18:1 Ceramide	C18:0 Ceramide	C20:4 Ceramide	C16:0/C18:1 DAG	C16:0/C20:4 DAG	C18:0/C18:1 DAG	C18:0/C20:4 DAG	C16:0 LPC	C18:1 LPC	C18:1 LPC	C20:4 LPC	C18:0 LPC	C16:0 LPE	C18:1 LPE	C18:0 LPE	C18:1 LPS	C18:0 LPS	C16:0 LPS	C20:4 LPS	MAG16:0	MAG18:2	MAG18:1	MAG18:0	MAG20:4	MAG22:6	C16:0 NAE	C18:1 NAE	C18:0 NAE	sphingosine	sphinganine	C-2 ceramide	C16:0e/C2:0 MAGe	C20:4 LPE	16:0p/20:4 PCp	18:0p/20:4 PCp	C16:0e LPCe	C18:0 LPC	C18:1e LPCe	C16:0 SM	C18:1 SM	C18:0 SM	C20:4 SM	C16:0/C18:1 PC	C16:0/C20:4 PC	C18:0/C18:1PC	C18:0/C20:4 PC
lean1	1.23277	1.20661	0.143813	0.0354023	0.0166851	0.009633	0.0670308	0.0118877	0.0327026	0.311759	0.282909	1.35093	1.35093	0.805833	2.42938	0.258678	0.0392173	0.221362	0.101565	0.0359884	0.00051931	0.0488577	0.0263702	0.0258713	0.0327314	0.0610434	0.0244017	0.00602447	0.0017659	0.00166584	0.00305898	0.685057	0.00183769	0.00427901	0.213949	0.083298	0.759534	1.43185	0.0349776	2.41833	0.00544747	5.28234	3.12792	6.50879	2.88058	60.2426	30.4775	63.0086	30.1143
lean2	1.37596	0.370233	0.103123	0.0199193	0.0134688	0.00742948	0.0377393	0.0110858	0.016406	0.235833	0.181835	0.556146	0.556146	0.304104	1.29277	0.18288	0.0257369	0.125843	0.0327674	0.0272935	0.000652926	0.0247247	0.04434	0.000476828	0.0134798	0.124249	0.00615729	0.00380539	0.00116711	0.000818229	0.00183911	0.38284	0.000462753	0.00280525	0.434879	0.0377299	1.25214	1.38053	0.0126396	1.31541	0.00359144	4.19829	3.35115	7.11689	3.26498	64.974	38.2255	56.322	36.5346
lean3	0.83284	0.445514	0.0744782	0.0322793	0.00844147	0.0103538	0.296835	0.0145614	0.0574737	0.178373	4.63036	2.12199	2.12199	0.962208	3.82077	0.328863	0.0391279	0.318875	0.044563	0.0283888	0.000208017	0.0417765	0.00279894	0.0172636	0.0214158	0.0594868	0.0285141	0.00635879	0.00106755	0.00126093	0.00195715	0.929979	0.00221066	0.000434953	0.220138	0.0451299	1.24956	1.12998	0.00940578	4.13432	0.00443429	8.92209	6.37433	15.5362	10.3653	62.0099	37.3251	54.9958	31.0902
lean4	0.529987	0.854588	0.10927	0.0267935	0.0149367	0.0175361	0.0714557	0.0249342	0.0167437	0.158951	4.09462	1.30432	1.30432	0.693408	3.46336	0.299982	0.0142806	0.189164	0.0488737	0.0280809	0.00029773	0.0285243	0.00157302	0.000650961	0.00648805	0.0495854	0.00838426	0.000145398	5.8943e-05	9.10949e-05	0.0015568	0.451209	0.00702474	0.000141465	0.22101	0.0211356	0.745574	1.56876	0.0640623	3.69661	0.00387279	7.50293	3.63903	8.63692	3.89935	85.7056	43.5583	67.5336	40.9942
lean5	1.19503	0.796059	0.0990791	0.0429658	0.0185311	0.0181261	0.117823	0.0172492	0.0349131	0.13261	3.78302	0.673077	0.673077	0.534382	3.20968	0.247661	0.00908788	0.159997	0.035943	0.0356245	0.00181878	0.0201445	0.00543143	0.000624201	0.00834583	0.106201	0.000437046	0.000350471	0.000106312	4.37406e-05	0.00180293	0.519786	0.00725863	0.00142266	0.467805	0.00315013	2.0278	1.5323	0.0768567	3.35012	0.00296065	6.28715	6.41301	12.9141	7.6075	79.2438	49.0398	63.1127	44.4496
lean6	0.437785	0.438274	0.09559	0.0248479	0.013349	0.00815303	0.0512881	0.0143108	0.0162119	0.100547	4.87149	1.67643	1.67643	0.966014	3.0474	0.195037	0.0113839	0.132943	0.0614528	0.0284061	0.000396383	0.0359002	0.00384737	0.0121583	0.00473619	0.0431185	0.0135039	0.000140685	0.00129346	0.00109523	0.00183885	0.459544	0.00801948	0.00155876	0.19049	0.0160196	0.667478	1.31381	0.0941181	3.20032	0.00402546	6.71358	4.25042	10.5018	4.97724	70.4706	35.3521	50.0226	27.7468
lean7	0.827187	0.53316	0.101719	0.045754	0.0136305	0.0131997	0.0626714	0.0105278	0.0207939	0.120715	4.81531	1.89772	1.89772	0.971848	3.92809	0.10952	0.00530751	0.155911	0.0994345	0.0314177	0.00027279	0.0885357	0.00296981	0.0387859	0.00776133	0.0255604	0.0471064	0.0114536	0.000781264	5.03358e-05	0.00149148	0.511563	0.00779588	0.000712786	0.107621	0.00618679	1.08797	1.37794	0.150795	4.18153	0.0037924	6.34156	7.03695	13.3813	7.96895	72.3914	38.8828	58.0361	31.3541
lean8	0.738692	0.570505	0.0937853	0.0301105	0.0213321	0.0286483	0.118795	0.0144219	0.0333411	0.124073	5.1666	3.83746	3.83746	1.71911	3.88399	0.188461	0.0124532	0.205245	0.0544347	0.049801	0.000333577	0.0293005	0.00448318	0.022157	0.00627955	0.0596192	0.0299206	0.0118454	0.00103121	6.1555e-05	0.00162935	0.89732	0.0169188	0.00111508	0.248741	0.00583328	1.47797	1.25508	0.144506	4.06863	0.00378362	6.72763	5.92552	11.7659	6.49228	68.6624	33.6025	54.2377	27.0213
obese1	1.75467	1.5388	0.137414	0.0415286	0.0109507	0.0158589	0.238014	0.0169155	0.0638546	0.194798	0.202794	0.75116	0.75116	0.461937	1.71993	0.226748	0.0235701	0.187784	0.0166924	0.0342925	0.000506573	0.0139142	0.0532966	0.00662175	0.0233097	0.144044	0.00713606	0.0012828	0.00119834	0.00098305	0.00168395	0.963055	0.00204805	0.00311047	0.486351	0.0251798	0.71447	1.47806	0.00587074	1.72377	0.0037838	4.58681	2.6799	7.09489	2.37579	53.3043	35.8456	49.0333	35.3753
obese2	0.725591	0.275614	0.0886619	0.0102768	0.0125147	0.0176607	0.0550138	0.00572392	0.00880643	0.0165695	2.80252	0.920644	0.920644	0.579718	1.33177	0.161836	0.00770976	0.093871	0.024187	0.0203159	0.000276505	0.0076225	0.00439905	0.000484568	0.00469946	0.0988516	0.000638798	0.000194154	0.00148276	0.00185016	0.00180405	0.213594	0.00397787	0.00123751	0.431673	0.00342419	0.57443	1.11067	0.0311768	1.3607	0.00190457	6.32312	7.28656	13.2358	8.01944	69.0174	34.9191	44.0004	24.1236
obese3	0.609623	0.209532	0.0700457	0.0196242	0.0175315	0.00984394	0.137151	0.00345654	0.0215427	0.008875	2.47249	0.793014	0.793014	0.502942	1.91573	0.0749448	0.00360636	0.115468	0.010243	0.0229939	0.000161239	0.00802492	0.00350543	0.00470836	0.00625713	0.028307	0.000634258	0.000137295	0.0011398	0.00104398	0.000103229	0.384018	0.00990205	4.00151e-05	0.120266	0.00210064	0.703216	1.20351	0.106859	2.01766	0.00154038	5.53286	4.05699	10.3461	4.30647	54.4542	31.2383	41.0718	25.9248
obese4	0.567676	0.278944	0.0739801	0.038556	0.0155771	0.00813643	0.0236938	0.00465954	0.0053381	0.0174142	3.46338	1.4444	1.4444	1.38378	2.96472	0.108045	0.00544396	0.13238	0.0175963	0.0286383	0.000166384	0.0121213	0.00495337	0.00862958	0.00957537	0.0532943	0.000666082	0.00026472	0.00125687	8.58594e-05	0.00192009	0.286185	0.00571124	0.00134527	0.233084	0.0052052	0.623804	1.04983	0.0738515	3.09124	0.00309857	4.80661	3.85852	7.01055	4.68896	49.687	34.8332	40.5226	33.0854
obese5	0.825163	0.674324	0.118013	0.0424047	0.0121918	0.0125317	0.189838	0.0262216	0.0390523	0.227773	0.170115	0.932483	0.932483	0.666048	0.885612	0.21308	0.019373	0.0155331	0.042139	0.0153516	0.000181957	0.0278151	0.0387384	0.00912071	0.0261936	0.102339	0.00400796	0.000311805	0.00102098	8.68599e-05	0.00120299	0.464041	0.00104183	0.00162506	0.343145	0.0455846	0.692589	1.6161	0.0236843	0.90099	0.00290387	5.87172	2.15109	6.04749	1.92292	66.6499	43.9231	35.8149	35.276
obese6	1.23338	1.16039	0.0936562	0.0227197	0.00920551	0.00997031	0.273491	0.0110562	0.0611957	0.0946788	2.82607	1.12727	1.12727	0.717028	2.80582	0.0242503	0.0130956	0.220331	0.0366059	0.0366496	4.63539e-05	0.0287973	0.00440977	0.0194405	0.0106846	0.0191616	0.010479	0.00433905	0.000832934	6.23036e-05	8.27067e-05	0.898393	0.00219419	0.00073276	0.0723044	0.0117478	0.938379	1.05733	0.00367119	3.02751	0.00227981	6.13321	5.13376	10.5949	6.68183	49.7553	32.5558	42.6735	28.6679
obese7	1.64755	1.30645	0.212235	0.0682124	0.0228696	0.0195629	0.139503	0.0103241	0.033922	0.0717245	5.80068	2.10722	2.10722	1.25359	5.89016	0.239501	0.0122613	0.441974	0.0351944	0.060594	0.000275176	0.0281518	0.00478057	0.000773182	0.00768491	0.0556283	0.0115081	0.000274476	0.00167995	0.00205667	0.00297043	1.64461	0.0354229	4.10309e-05	0.244282	0.00288678	1.18172	1.56024	0.437606	6.10928	0.00511853	9.13091	8.4928	16.8518	9.40938	80.4672	44.549	72.5604	36.5308
obese8	0.552417	0.302634	0.0982835	0.0298227	0.0117315	0.0122332	0.187136	0.00258913	0.0332151	0.00843176	3.57264	1.14356	1.14356	0.648618	3.33174	0.0997901	0.00401134	0.16431	0.0122749	0.0341902	0.000198865	0.00780284	0.00330944	0.000389283	0.00455962	0.0815004	0.000299967	0.000126598	5.64204e-05	4.55402e-05	0.000915397	0.536004	0.0157189	0.00084629	0.358723	0.00139712	0.944642	1.15489	0.136341	3.5215	0.00332236	5.79991	4.71664	10.1859	6.47276	56.0319	36.0894	52.2638	31.7284
obese9	0.759561	0.394849	0.0756851	0.0146233	0.0158299	0.0174249	0.355096	0.00757053	0.0680152	0.0366145	1.86228	0.571971	0.571971	0.250556	1.50387	0.088633	0.00279914	0.135859	0.0121067	0.0311364	8.73912e-05	0.0127915	0.00280861	0.000903223	0.00801823	0.0596043	0.000790288	0.000137105	0.000142689	0.00152383	0.00199073	0.470531	0.0138994	0.00167769	0.260658	0.00203512	0.899492	1.64873	0.0624517	1.57423	0.00110668	8.77574	7.27323	17.2387	6.53228	84.1456	40.2892	61.3988	27.5229
obese10	0.905552	0.672314	0.112194	0.0486633	0.016843	0.019004	0.172262	0.00936302	0.0382836	0.110464	5.61231	1.68449	1.68449	1.80667	4.79325	0.229304	0.0112995	0.245217	0.0369468	0.0464296	0.000217932	0.0186018	0.00406364	0.0202548	0.010568	0.0681591	0.0010859	0.000186597	6.6548e-05	4.84196e-05	0.00195477	0.736031	0.0147417	9.91393e-05	0.3146	0.00449034	1.23451	1.55469	0.106044	4.95607	0.00447144	7.01295	6.22681	12.3035	7.7153	59.8307	39.8217	52.6786	37.0493
obese11	0.400184	0.240734	0.0750447	0.0229492	0.0145127	0.0137647	0.317173	0.00855976	0.0734473	0.0607256	4.5175	1.11415	1.11415	0.395041	3.79261	0.222018	0.0109807	0.209013	0.0132812	0.0363288	0.000128024	0.0105239	0.00386575	0.000290156	0.00748761	0.0334142	0.000500855	7.64091e-05	0.000101952	4.7111e-05	0.00164357	0.619942	0.0135117	0.00128618	0.148659	0.0025215	1.06731	1.43089	0.13515	3.95842	0.00237319	8.38047	7.43966	16.3788	8.08875	76.2911	35.3909	60.572	27.7658
obese12	0.913067	0.787168	0.114635	0.0500831	0.0208516	0.011634	0.325649	0.0187703	0.0916429	0.117939	4.29453	0.993512	0.993512	0.661692	4.44281	0.149473	0.00825662	0.236419	0.0146165	0.044779	0.000140558	0.0106502	0.00399652	0.00859377	0.00924735	0.0198836	0.000936874	0.000156539	0.0011959	0.00101453	0.00151981	0.724567	0.0153926	0.000368907	0.0808892	0.0019152	1.11704	1.47568	0.194246	4.60639	0.00414998	6.72217	4.23191	9.09747	4.71147	55.1788	39.6777	48.8718	35.442
obese13	1.86863	1.32179	0.0956912	0.0424134	0.0294291	0.0300251	0.289067	0.0137922	0.0665596	0.0388582	2.36861	0.694291	0.694291	0.525156	1.59915	0.124402	0.00504709	0.13016	0.0172252	0.0291159	0.000134224	0.00837915	0.00325954	0.000226304	0.00585023	0.0276749	0.000633423	9.20648e-05	0.000683006	0.00108252	0.00125935	0.397117	0.011719	0.00012753	0.112928	0.00237029	0.748377	1.08845	0.0647459	1.66098	0.00178704	5.28313	3.45177	8.26999	2.71802	49.5653	30.3887	31.4261	25.0035
obese14	1.18388	0.68973	0.150182	0.0670954	0.0304991	0.0146141	0.200458	0.00209517	0.0530704	0.010067	4.82517	1.83192	1.83192	0.797854	5.82752	0.273988	0.0413028	0.0179921	0.0290469	0.053378	0.00018923	0.0118717	0.0124475	0.00630895	0.0251728	0.0864043	0.000995674	0.000409316	0.00116016	0.00120546	0.00205308	1.24303	0.00279697	0.00166729	0.316255	0.0445115	0.521285	1.43608	0.393414	6.15985	0.00492102	7.32047	5.6503	13.2051	4.92246	64.7026	30.0879	57.8171	21.0203
obese15	1.30651	1.24516	0.0901378	0.0352577	0.0312747	0.0271694	0.270865	0.0114563	0.0911139	0.0656789	2.91628	1.0924	1.0924	0.595714	2.21001	0.170528	0.0216953	0.1639	0.0294494	0.0367223	0.000132934	0.0152092	0.00439895	0.000388405	0.0163462	0.0569432	0.00095338	0.000150736	0.00133271	0.00209018	0.00149171	0.565695	0.00105551	0.00142734	0.222341	0.021435	0.482064	1.12364	0.0773172	2.31156	0.00175848	7.05334	4.10975	12.986	3.36346	61.8635	33.2792	47.0807	24.8147
Average
lean	0.896281	0.651868	0.102607	0.0322591	0.0150468	0.014135	0.102955	0.0148723	0.0285732	0.170358	3.47827	1.67726	1.67726	0.869613	3.13443	0.226385	0.0195744	0.188667	0.0598792	0.0331251	0.000562439	0.0397205	0.0114767	0.0147485	0.0126547	0.0661079	0.0198032	0.00501552	0.000908968	0.00063587	0.00189683	0.604662	0.00644107	0.00155875	0.263079	0.0273104	1.1585	1.37378	0.0734201	3.29566	0.00398851	6.49695	5.01479	10.7952	5.93202	70.4625	38.308	58.4086	33.6631
obese	1.0169	0.739896	0.107057	0.0369487	0.0181208	0.0159623	0.211627	0.0101703	0.0499373	0.0720409	3.18049	1.14683	1.14683	0.749756	3.00098	0.160436	0.0126968	0.167347	0.0231737	0.0353944	0.000189556	0.0148185	0.0101489	0.0058089	0.0117103	0.0623473	0.0027511	0.000542644	0.000890068	0.000881764	0.00150639	0.676454	0.00994226	0.00104217	0.249744	0.011787	0.829555	1.33259	0.123495	3.13201	0.00296798	6.58223	5.11731	11.3898	5.46195	62.063	36.1926	49.1857	29.9554
[truncated: 69 more columns]
