# Supplementary material for: Human Carboxylesterase 2 Reverses Obesity-Induced Diacylglycerol Accumulation and Glucose Intolerance
Source: Cell Rep. 2017 Jan 17;18(3):636–46. doi: 10.1016/j.celrep.2016.12.070 (PMC5276805; doi:10.1016/j.celrep.2016.12.070)
Supplement: Data S2 [file mmc3.xlsx]

## Sheet: Sheet1
Diet	Virus	C4:0 acyl carnitine	C6:0 acyl carnitine	C16:0 NAE	sphingosine	sphinganine	C16:0e MAGe	C18:1 NAE	C18:0 NAE	MAG16:0	C12:0 acyl carnitine	MAG18:2	MAG18:1	C16:0e/C2:0 MAGe	MAG18:0	MAG20:4	C18:1e/C2:0 MAGe	C18:0e/C2:0 MAGe	C16:0 acyl carnitine	MAG22:6	C18:0 acyl carnitine	C16:0e LPEe	C16:0 LPE	C18:1e LPEe	C18:0e LPEe	C16:0e LPGe	C18:1 LPE	C16:0e LPCe	C18:0 LPE	C16:0e LPCe	C16:0 LPC	C16:0 LPS	C20:4 LPE	C18:1e LPCe	C18:0e LPCe	C18:0e LPCe	C18:0e LPSe	C18:1 LPC	C18:0 LPC	C18:1 LPS	C18:0 LPS	C16:0 Ceramide	C20:4 LPC	C20:4 LPS	20:1 LPC	C18:1e LPCe	C20:0 LPC	C18:1 Ceramide	C18:0 Ceramide
chow	GFP	0.000792873	0.00151657	0.203561	0.452525	0.0141272	0.018936	0.0017568	0.356474	0.0174164	0.020059	0.0030174	0.0086899	0.134373	0.033888	0.0022826	0.0156912	0.00927355	1.4521	0.000294176	0.277271	0.00130222	0.172586	0.0063135	0.0028376	0.000621663	0.101526	0.0154996	0.168508	0.104229	8.61717	0.00474204	0.0140431	0.00719996	0.0124392	0.162617	0.0070366	3.65128	12.923	0.00104648	0.00412457	0.0327981	1.02607	0.000598354	0.0296674	0.0733023	0.16911	0.000356053	0.000333463
chow	GFP	0.00265439	0.00479026	0.0580471	0.436924	0.0151293	0.0256901	0.00079128	0.123219	0.00874102	0.0222225	0.00242271	0.00862712	0.0967434	0.0219945	0.00384043	0.0218191	0.00952028	2.09748	0.000424437	0.432416	0.00213081	0.217974	0.00737296	0.00405761	0.000666636	0.118917	0.0190126	0.268105	0.128394	10.7867	0.00576427	0.0179174	0.0104387	0.0208214	0.212722	0.0116816	4.50008	15.2534	0.00113528	0.00638413	0.0300379	1.30351	0.000521135	0.0259554	0.0646344	0.175165	0.000232692	0.000415719
chow	GFP	0.00127977	0.00156461	0.081067	0.42737	0.0167804	0.0207565	0.00100544	0.125783	0.00909186	0.042132	0.00206893	0.00780091	0.0651267	0.0139352	0.00142983	0.0182215	0.00925333	2.35538	0.000308017	0.573795	0.00246052	0.185418	0.0103395	0.00383953	0.000660376	0.0869811	0.025471	0.177047	0.170472	11.8498	0.00614867	0.0126541	0.0085548	0.0173836	0.213067	0.0149725	4.1846	17.2049	0.00134394	0.00681163	0.0334055	0.946536	0.000718104	0.0349617	0.0876941	0.251341	0.000367263	0.000366266
chow	GFP	0.00160327	0.00319359	0.0419194	0.404741	0.0126161	0.0242086	0.000581656	0.0686846	0.00850634	0.0307006	0.00404182	0.0110628	0.0471875	0.0108419	0.00314203	0.0207569	0.00824862	2.32711	0.000525607	0.496247	0.00207278	0.148414	0.00635008	0.00266387	0.000650478	0.0564433	0.0195016	0.18989	0.129191	11.0866	0.00592595	0.0159212	0.0104949	0.0205635	0.270161	0.00399054	3.6775	14.5529	0.00122194	0.00602788	0.0381885	1.19718	0.000599278	0.0179338	0.041899	0.106042	0.000391093	0.000401574
chow	GFP	0.00154243	0.0026565	0.0231746	0.324693	0.0107776	0.0172452	0.000458343	0.0350163	0.00773337	0.0231422	0.00269471	0.00620617	0.0502153	0.0116072	0.00200001	0.0183193	0.00731289	1.4543	0.000386954	0.256922	0.00147639	0.132344	0.00442121	0.00225983	0.000509276	0.0549588	0.0156627	0.171617	0.101269	8.73009	0.00397899	0.01094	0.00637972	0.0149319	0.217415	0.00498355	2.96606	11.6319	0.000839991	0.00484619	0.0238767	0.949137	0.000482032	0.0139052	0.0319543	0.0792503	0.000225009	0.000339174
chow	GFP	n/a	n/a	n/a	n/a	n/a	n/a	n/a	n/a	n/a	n/a	n/a	n/a	n/a	n/a	n/a	n/a	n/a	n/a	n/a	n/a	n/a	n/a	n/a	n/a	n/a	n/a	n/a	n/a	n/a	n/a	n/a	n/a	n/a	n/a	n/a	n/a	n/a	n/a	n/a	n/a	n/a	n/a	n/a	n/a	n/a	n/a	n/a	n/a
chow	CES2	0.00248444	0.003156	0.0600718	0.482137	0.0148503	0.0204351	0.000612482	0.0946365	0.00811463	0.0293171	0.0021312	0.00770667	0.0528233	0.0125628	0.0030139	0.0215273	0.00796679	1.80179	0.000551818	0.539006	0.0018433	0.14134	0.00872707	0.00275517	0.000569958	0.0605018	0.0207723	0.217149	0.146997	8.45076	0.00387545	0.0147941	0.0107608	0.0193144	0.165843	0.00452095	4.08696	11.2736	0.00118436	0.00606441	0.0228267	0.996824	0.000455278	0.0125013	0.0317039	0.0436998	0.000313264	0.000478552
chow	CES2	0.00195697	0.0028949	0.0804118	0.557623	0.0142985	0.0238763	0.00141513	0.124122	0.0111259	0.0627609	0.00562634	0.0124315	0.0672822	0.0166893	0.00415412	0.0241524	0.00883926	2.02569	0.000723437	0.527548	0.00189275	0.155361	0.00838893	0.00339854	0.000761247	0.0793236	0.0190303	0.180707	0.128507	9.10628	0.00423265	0.0192049	0.00876302	0.0172265	0.185709	0.00920278	4.73762	10.7494	0.00149089	0.00606137	0.0237157	1.21337	0.000490456	0.0162211	0.0407897	0.0488444	0.00049218	0.000593472
chow	CES2	0.00277975	0.00364495	0.10321	0.475439	0.0145911	0.0203282	0.000701115	0.168328	0.00973684	0.0342149	0.00216893	0.0068394	0.0648362	0.0160799	0.00330535	0.0170915	0.00823056	2.10599	0.000361847	0.515727	0.00156426	0.127765	0.00771438	0.00236124	0.000520001	0.0604949	0.0208835	0.192598	0.135872	8.06838	0.00349108	0.0170533	0.0101173	0.0170187	0.17142	0.00137624	4.56229	10.5404	0.00140352	0.00600041	0.0182984	1.08467	0.000339117	0.0144116	0.0357838	0.0455116	0.000297787	0.000421298
chow	CES2	0.00188891	0.00253293	0.209006	0.494805	0.0115992	0.019966	0.00150963	0.329723	0.0143711	0.0286329	0.0034221	0.0083067	0.121304	0.0311643	0.00200224	0.0204706	0.00899472	1.44028	0.00037464	0.309393	0.00163488	0.12665	0.00729887	0.00292799	0.000734282	0.0615687	0.0184552	0.167754	0.124871	8.07726	0.00361158	0.0146853	0.00877809	0.0157043	0.174553	0.00151325	4.38574	9.89966	0.00129046	0.00479637	0.0183864	1.06643	0.000470914	0.0175012	0.0466578	0.0459747	0.000287423	0.000401204
chow	CES2	0.000798688	0.0013929	0.0568483	0.449745	0.0134454	0.0180019	0.000501398	0.0860135	0.00749704	0.036012	0.00180897	0.00666528	0.0427115	0.0108417	0.00145031	0.0150393	0.00665745	2.08621	0.000289304	0.571796	0.00100708	0.0928443	0.00590668	0.00207724	0.000491682	0.0478287	0.0149975	0.140097	0.0965537	6.87802	0.00296336	0.0112254	0.00617355	0.0122081	0.145773	0.00191975	3.31824	8.81328	0.00077928	0.00386887	0.0175146	0.923431	0.000349295	0.0129997	0.0341894	0.0489644	0.000253512	0.000316036
chow	CES2	0.00143808	0.00205656	0.0539018	0.500775	0.0150117	0.0208138	0.000787641	0.0820024	0.00869056	0.0203692	0.0022057	0.00736627	0.0360316	0.00821562	0.00214375	0.01967	0.00826986	1.40541	0.000328293	0.518013	0.00131791	0.114421	0.00560059	0.00193655	0.000461979	0.0594328	0.0153605	0.165126	0.0972636	8.65809	0.00370768	0.0170369	0.00689995	0.0141446	0.157161	0.00242923	4.4149	10.2649	0.00106061	0.00471389	0.0237446	1.09292	0.000328088	0.0134739	0.0358781	0.0407051	0.000598159	0.000823652
HF	GFP	0.000445487	0.000817978	0.137775	0.292658	0.00803809	0.0158385	0.0015767	0.276602	0.0182836	0.00915795	0.0103746	0.0891279	0.0978674	0.0235406	0.00199847	0.00689661	0.0072094	0.89126	0.000283765	0.372904	0.00054725	0.0455357	0.00240682	0.000908422	0.000568716	0.0774804	0.00568571	0.0749763	0.0377729	4.74427	0.00215468	0.00704709	0.00834567	0.013495	0.0584079	0.00266961	4.88128	9.65498	0.00151418	0.00250531	0.0256313	1.12233	0.000407442	0.0279488	0.0727651	0.0577466	0.00140659	0.000493901
HF	GFP	0.00050214	0.000916033	0.126037	0.387934	0.0115679	0.0214209	0.00166413	0.235688	0.017082	0.0252944	0.0113341	0.0996726	0.110193	0.0265799	0.00321588	0.00801659	0.00893602	2.50972	0.000580951	1.15504	0.00107235	0.0927737	0.00404397	0.00149335	0.000680957	0.0964089	0.0101775	0.163124	0.0680763	7.12048	0.00402593	0.0102967	0.0119317	0.0186744	0.0919041	0.00378531	5.55653	13.7626	0.00181168	0.00430306	0.0343689	1.04157	0.000581535	0.022335	0.0574333	0.0634527	0.00172042	0.000818366
HF	GFP	0.000323277	0.000539376	0.0919109	0.395473	0.0115856	0.0259033	0.00138047	0.167506	0.0179727	0.023934	0.0158364	0.11919	0.0800574	0.0193573	0.00577644	0.00695614	0.00729413	1.91213	0.000626593	0.742823	0.000930086	0.0870246	0.00377249	0.00125764	0.000720879	0.115638	0.0109823	0.126573	0.0730494	7.6069	0.0036271	0.0119495	0.0155045	0.0239076	0.0973126	0.00272951	7.42199	14.6379	0.0021485	0.00387628	0.0451667	1.47034	0.00048885	0.0301573	0.0803549	0.0564671	0.0018257	0.000915523
HF	GFP	0.00040406	0.000860441	0.0920083	0.332492	0.010272	0.0191075	0.00121618	0.163811	0.014482	0.0286931	0.0110558	0.113378	0.0720148	0.0178127	0.00407119	0.00873345	0.00787873	2.27662	0.000493423	0.786198	0.00067743	0.0540819	0.00292721	0.00101527	0.000483674	0.0678002	0.00718337	0.0816323	0.0480557	5.39149	0.00242915	0.00809623	0.0108272	0.0167331	0.0594185	0.00204043	5.16326	11.315	0.00175393	0.00319725	0.0258368	1.02343	0.000549813	0.0224328	0.0575759	0.037549	0.0016197	0.000566922
HF	GFP	0.000393853	0.000714358	0.0603865	0.359556	0.0103124	0.0186306	0.00119279	0.107773	0.0171814	0.0224729	0.0187635	0.173713	0.0676735	0.0173355	0.00300346	0.00713345	0.00636262	2.17864	0.000727133	0.746808	0.000670863	0.0783717	0.00251107	0.00121048	0.000576629	0.0965031	0.00791305	0.111543	0.0532305	5.55956	0.00288844	0.00966593	0.0104002	0.0153218	0.0618509	0.00193891	5.56712	10.2259	0.00201851	0.00314018	0.0247722	0.858349	0.000299336	0.024335	0.0671476	0.045212	0.0015906	0.000516082
HF	GFP	0.000534348	0.000858999	0.110353	0.294697	0.0101165	0.0193889	0.00111586	0.203298	0.0137685	0.0336504	0.01494	0.104649	0.0840822	0.0219774	0.00504875	0.00816888	0.00650866	2.37128	0.000512604	0.825336	0.000560955	0.073395	0.0027101	0.00104378	0.000489993	0.0833637	0.00887282	0.128277	0.0565519	5.87862	0.00283536	0.0121866	0.0117261	0.0185872	0.070016	0.000835962	5.67608	12.9296	0.00171971	0.00335879	0.0213371	1.24153	0.00040819	0.0197869	0.052335	0.0361763	0.00156801	0.000462023
HF	CES2	0.0010526	0.00152005	0.0623932	0.554999	0.0126512	0.0251742	0.00183314	0.108445	0.0142094	0.0475458	0.0149649	0.121548	0.0664687	0.0166309	0.00479164	0.00574502	0.00654821	2.01955	0.00146391	1.08098	0.000832641	0.0674559	0.00506985	0.0016564	0.000647408	0.105034	0.0116127	0.133092	0.074674	5.67359	0.00252899	0.0174067	0.016119	0.0238373	0.0546144	0.00184942	5.31023	8.05532	0.00207038	0.00384688	0.0232394	0.909844	0.000432724	0.016778	0.0442903	0.0207773	0.00145367	0.000505137
HF	CES2	0.000459132	0.0007528	0.20312	0.418234	0.0113271	0.022273	0.00243075	0.345887	0.0198352	0.032636	0.0150669	0.121488	0.1201	0.0311645	0.00368987	0.00526988	0.00625043	1.63406	0.000967582	0.829024	0.000729069	0.0671258	0.00283364	0.00139945	0.000654634	0.0947244	0.007098	0.103941	0.0491612	5.4201	0.00248541	0.0129376	0.0106143	0.0150136	0.0492881	0.00131349	5.07485	8.02961	0.00158326	0.0032001	0.021615	0.828777	0.000442853	0.0139057	0.0401878	0.0190034	0.0014921	0.000651297
HF	CES2	0.000620886	0.00107457	0.033723	0.475901	0.0120043	0.0250252	0.00173217	0.0586946	0.0103372	0.0395941	0.0108407	0.0939458	0.0456318	0.0115774	0.00522491	0.00571562	0.0054612	1.83968	0.00108102	0.804398	0.000707302	0.0629044	0.00474396	0.00152967	0.000574616	0.0960071	0.0109868	0.110046	0.0744922	5.48192	0.00241845	0.0128021	0.0177298	0.0254443	0.0591278	0.000702813	5.61108	8.29399	0.00189213	0.00331325	0.0200837	0.950562	0.000412646	0.0180544	0.0481072	0.021936	0.0014042	0.00041961
HF	CES2	0.000708935	0.00108504	0.079335	0.4894	0.0108913	0.0259627	0.00263674	0.139543	0.0151199	0.0610653	0.017462	0.15248	0.0751548	0.019006	0.00480566	0.00702384	0.00612492	2.5944	0.00130381	1.17967	0.000849246	0.0830648	0.00446002	0.00173998	0.000658179	0.121593	0.0106971	0.139197	0.0787554	5.26808	0.0025078	0.0170626	0.0176237	0.0244825	0.0561363	0.00242008	5.33374	9.59122	0.00223324	0.00377236	0.0232717	0.863853	0.000405088	0.0209608	0.0579203	0.0243969	0.00191492	0.000534396
HF	CES2	0.000539845	0.000897084	0.338933	0.470833	0.0108041	0.0215505	0.00395406	0.565244	0.02775	0.0430291	0.0137029	0.143372	0.204926	0.053751	0.00464042	0.00579537	0.00860538	2.12068	0.00162449	0.96058	0.00101292	0.0580239	0.00463032	0.00161012	0.000552301	0.0818737	0.012119	0.116523	0.0785507	5.72005	0.00280917	0.0174291	0.0185206	0.0271726	0.0600158	0.00461927	5.10576	8.57854	0.00209158	0.0034629	0.0291557	0.940625	0.000412902	0.0147296	0.0396106	0.0217066	0.00195237	0.000486421
HF	CES2	0.00110522	0.001357	0.0456727	0.455075	0.0118005	0.0255864	0.00367663	0.0729295	0.0106772	0.0457634	0.032588	0.174046	0.0453216	0.0115898	0.00737336	0.00572995	0.00597913	1.87721	0.00146112	0.947036	0.000926554	0.0629788	0.00441505	0.0013454	0.000638731	0.0926754	0.010841	0.111826	0.0710034	5.99829	0.00260706	0.0162429	0.0158841	0.0234433	0.0638363	0.00353829	5.75323	9.15915	0.0023047	0.00387264	0.028991	0.983972	0.000487267	0.0160809	0.0445279	0.0215846	0.00189089	0.000665057
	Average
	chow - GFP	0.00157455	0.00274431	0.0815539	0.409251	0.0138861	0.0213673	0.000918704	0.141835	0.0102978	0.0276512	0.00284911	0.00847738	0.0787291	0.0184534	0.00253898	0.0189616	0.00872174	1.93727	0.000387838	0.40733	0.00188854	0.171347	0.00695944	0.00313169	0.000621686	0.0837653	0.0190295	0.195033	0.126711	10.2141	0.00531199	0.0142952	0.0086136	0.0172279	0.215197	0.00853296	3.7959	14.3132	0.00111753	0.00563888	0.0316613	1.08449	0.000583781	0.0244847	0.0598968	0.156182	0.000314422	0.000371239
	chow - CES2	0.00189114	0.00261304	0.0939083	0.493421	0.013966	0.0205702	0.000921232	0.147471	0.00992267	0.0352178	0.00289387	0.00821931	0.0641648	0.0159256	0.00267828	0.0196585	0.00815977	1.8109	0.000438223	0.496914	0.00154336	0.126397	0.00727275	0.00257612	0.000589858	0.0615251	0.0182499	0.177238	0.121677	8.20646	0.00364697	0.0156667	0.00858212	0.0159361	0.166743	0.0034937	4.25096	10.2569	0.00120152	0.00525089	0.0207477	1.06294	0.000405525	0.0145181	0.0375005	0.0456167	0.000373721	0.000505702
	HF - GFP	0.000433861	0.000784531	0.103078	0.343802	0.0103154	0.0200483	0.00135769	0.192446	0.0164617	0.0238671	0.0137174	0.116622	0.0853147	0.0211006	0.00385236	0.00765085	0.00736493	2.02327	0.000537411	0.771518	0.000743156	0.0718638	0.00306194	0.00115482	0.000586808	0.0895323	0.00846914	0.114354	0.0561228	6.05022	0.00299344	0.00987366	0.0114559	0.0177865	0.0731517	0.00233329	5.71104	12.0877	0.00182775	0.00339681	0.0295188	1.12626	0.000455861	0.0244993	0.064602	0.0494339	0.00162184	0.000628803
	HF - CES2	0.00074777	0.00111442	0.127196	0.477407	0.0115798	0.024262	0.00271058	0.215124	0.0163215	0.0449389	0.0174376	0.13448	0.0929339	0.0239533	0.00508764	0.00587995	0.00649488	2.01426	0.00131699	0.966948	0.000842955	0.0669256	0.00435881	0.00154684	0.000620978	0.0986513	0.0105591	0.119104	0.0711062	5.59367	0.00255948	0.0156468	0.0160819	0.0232323	0.0571698	0.00240723	5.36482	8.61797	0.00202922	0.00357802	0.0243928	0.912939	0.000432247	0.0167516	0.045774	0.0215675	0.00168469	0.000543653
[truncated: 84 more columns]
